# Supplementary material for: A method for estimating coherence of molecular mechanisms in major human disease and traits
Source: BMC Bioinformatics. 2020 Oct 21;21:473. doi: 10.1186/s12859-020-03821-x (PMC7579960; doi:10.1186/s12859-020-03821-x)
Supplement: Supplementary file 1 — Additional file 1. Summary statistics of the analyzed phenotype categories. Minimum, mean, median, maximum of coherence estimates, the number of genes, SNPs, the total number of phenotype networks. Each worksheet corresponds to the PPI database used. [file 12859_2020_3821_MOESM1_ESM.xlsx]

## Sheet: STRING
Category	Minimum Coherence	Maximum Coherence	Mean Coherence	Median Coherence	Minimum # Genes	Maximum # Genes	Mean # Genes	Median # Genes	Minimum # SNPs	Maximum # SNPs	Mean # SNPs	Median # SNPs	Total Networks
Anthropometric trait	0.32	1.15	0.637	0.550	15	779	118.07	35	15	833	139.33	36	15
Autoimmune	0.56	0.98	0.820	0.850	16	143	65.78	55.5	18	193	76.83	59	18
Cancer	0.28	0.98	0.689	0.650	14	109	38.00	22	16	149	44.67	23	15
Cardiovascular disease	0.37	0.94	0.694	0.780	15	83	37.00	26	17	100	43.00	26	7
Cardiovascular trait	0.39	0.90	0.675	0.660	12	103	40.27	37	13	145	48.53	38	15
Eye disease	0.31	0.97	0.630	0.630	24	73	40.40	30	26	78	45.80	30	5
Eye trait	0.39	1.04	0.724	0.790	17	26	21.80	22	18	69	31.60	24	5
Intelligence	0.32	0.44	0.395	0.410	21	68	44.25	44	21	70	45.25	45	4
Metabolic disease	0.69	0.91	0.825	0.850	26	174	67.25	34.5	28	228	82.75	37.5	4
Metabolic trait	0.24	1.03	0.779	0.805	17	152	64.60	60	17	183	79.00	76	10
Neurologic	0.13	0.82	0.493	0.510	23	74	47.57	49	23	98	53.14	56	7
Psychiatric	0.33	0.72	0.552	0.550	14	199	55.55	28	15	233	61.64	29	11

## Sheet: STRING Filtered
Category	Minimum Coherence	Maximum Coherence	Mean Coherence	Median Coherence	Minimum # Genes	Maximum # Genes	Mean # Genes	Median # Genes	Minimum # SNPs	Maximum # SNPs	Mean # SNPs	Median # SNPs	Total Networks
Anthropometric trait	0.32	1.09	0.691	0.620	31	779	220.43	107	31	833	265.14	154	7
Autoimmune	0.51	0.86	0.701	0.705	16	143	77.57	71.5	18	193	91.36	83	14
Cancer	0.60	0.92	0.723	0.735	20	109	62.67	51.5	21	149	76.33	58.5	6
Cardiovascular disease	0.53	0.83	0.660	0.620	26	83	53.33	51	26	100	62.67	62	3
Cardiovascular trait	0.25	0.89	0.625	0.620	19	103	45.50	37	25	145	54.58	44	12
Eye disease	0.35	1.01	0.662	0.645	27	73	44.50	39	29	78	50.75	48	4
Eye trait	1.05	1.05	1.050	1.050	26	26	26.00	26	26	26	26.00	26	1
Intelligence	0.35	0.46	0.405	0.405	59	68	63.50	63.5	59	70	64.50	64.5	2
Metabolic disease	0.80	1.01	0.907	0.910	26	174	80.67	42	28	228	101.00	47	3
Metabolic trait	0.75	0.99	0.863	0.850	17	152	69.22	68	17	183	85.22	91	9
Neurologic	0.54	0.88	0.718	0.725	49	74	61.25	61	56	98	70.75	64.5	4
Psychiatric	0.33	0.87	0.642	0.655	28	199	87.17	75.5	29	233	97.00	76	6

## Sheet: Biogrid
Category	Minimum Coherence	Maximum Coherence	Mean Coherence	Median Coherence	Minimum # Genes	Maximum # Genes	Mean # Genes	Median # Genes	Minimum # SNPs	Maximum # SNPs	Mean # SNPs	Median # SNPs	Total Networks
Anthropometric trait	0.44	0.47	0.460	0.470	142	779	446.33	418	172	833	534.0	597	3
Autoimmune	0.25	0.54	0.425	0.470	64	143	107.00	108.5	65	193	127.8	120.5	8
Cancer	0.41	0.54	0.490	0.520	59	109	92.33	109	69	149	116.3	131	3
Cardiovascular disease	0.38	0.38	0.380	0.380	83	83	83.00	83	100	100	100.0	100	1
Cardiovascular trait	0.51	0.60	0.555	0.555	45	103	74.00	74	45	145	95.0	95	2
Eye disease	0.33	0.33	0.330	0.330	73	73	73.00	73	78	78	78.0	78	1
Intelligence	0.18	0.18	0.180	0.180	68	68	68.00	68	70	70	70.0	70	1
Metabolic disease	0.47	0.47	0.470	0.470	174	174	174.00	174	228	228	228.0	228	1
Metabolic trait	0.53	1.01	0.738	0.705	82	152	110.50	104	91	183	134.8	132.5	4
Psychiatric	0.42	0.66	0.540	0.540	106	199	152.50	152.5	127	233	180.0	180	2
