# Supplementary material for: A method for estimating coherence of molecular mechanisms in major human disease and traits
Source: BMC Bioinformatics. 2020 Oct 21;21:473. doi: 10.1186/s12859-020-03821-x (PMC7579960; doi:10.1186/s12859-020-03821-x)
Supplement: Supplementary file 2 — Additional file 2. Summary of networks from MSigDB categories. Minimum, mean, median, maximum of the slopes, the number of genes, and the total number of networks are shown for each collection, along with the correlation between network size and slope. “CP:/KEGG/Reactome/Biocarta”—canonical pathways, “GOBP/GOMF/GOCC”—gene ontology biological processes, molecular functions, cellular component, “TFT”—transcription factor targets, “CGN”—cancer gene neighborhoods, “CM”—cancer modules, “MIR”—microRNA targets, “CGP”—chemical and genetic perturbations. [file 12859_2020_3821_MOESM2_ESM.xlsx]

## Sheet: Sheet1
Category	Minimum Slope	Maximum Slope	Mean Slope	Median Slope	Minimum # Genes	Maximum # Genes	Mean # Genes	Median # Genes	Total Networks	Size Correlation
CP:KEGG	2.36	13.4	5.91	5.73	8	338	65.24	51	186	-0.58
CC	1.78	27.1	7.10	6.38	4	1811	140.31	40.5	578	-0.49
CP:REACTOME	2.00	25.0	7.68	7.35	4	861	50.78	25	673	-0.52
TFT	2.19	38.8	7.70	6.82	2	2693	240.38	221	615	-0.51
MF	1.78	29.4	8.11	7.50	2	1721	97.46	28	901	-0.46
CGN	3.58	21.0	8.56	7.66	10	384	90.18	64	427	-0.42
CP	2.12	20.9	8.64	8.28	7	992	48.43	35	252	-0.45
BP	1.85	34.3	9.07	8.46	4	1827	105.82	32	4435	-0.50
CM	2.77	27.1	9.25	8.77	2	789	103.32	40	431	-0.56
MIR	4.36	42.1	11.20	9.66	2	670	139.40	101	220	-0.67
CP:BIOCARTA	5.19	17.8	11.23	11.15	6	84	19.87	17	217	-0.71
CGP	2.11	46.8	12.43	11.11	2	1821	99.13	39	3394	-0.53
Random	7.19	27.3	15.89	15.04	8	338	84.02	68	97	-0.86
