# Supplementary material for: A method for estimating coherence of molecular mechanisms in major human disease and traits
Source: BMC Bioinformatics. 2020 Oct 21;21:473. doi: 10.1186/s12859-020-03821-x (PMC7579960; doi:10.1186/s12859-020-03821-x)
Supplement: Supplementary file 3 — Additional file 3: Phenotype-specific coherence estimates. The PPI database (STRING, STRING filtered, Biogrid) are specified in the corresponding column names. For each phenotype category, the results are sorted alphabetically. In addition to the normalized coherence and the permutation p-values indicating significant difference of phenotype-specific coherence from random, modularity, untransformed slopes, and the corresponding lower and upper confidence interval bounds are shown. “NA” indicates the corresponding value cannot be estimated due to lack of sufficient number of genes annotated with PPIs. [file 12859_2020_3821_MOESM3_ESM.xlsx]

## Sheet: supplementary_table_S3
Disease	Category	Number of SNPs	Number of genes	Size of Biogrid Network	Size of String Network	Size of String Filt Network	Biogrid Coherence	String Coherence	String Filt Coherence	Biogrid P value	String P value	String Filt P value	Biogrid Modularity	String Modularity	String Filt Modularity	Biogrid Slope	Biogrid Lower	Biogrid Upper	String Slope	String Lower	String Upper	String Filt Slope	String Filt Lower	String Filt Upper
Body mass index	Anthropometric trait	154	107	NA	91	55	NA	0.85	0.96	NA	0.0001	0.0001	NA	0.325199	0.722692	NA	NA	NA	6.27181	5.70743	6.83619	3.03401	2.42798	3.64004
Breast size	Anthropometric trait	31	31	NA	24	11	NA	0.52	0.47	NA	0.0001	0.0169	NA	0.418876	0.675984	NA	NA	NA	14.4906	12.5824	16.3988	8.672	6.64761	10.6964
Height	Anthropometric trait	597	418	174	406	307	0.47	0.45	0.44	0.0001	0.0001	0.0001	0.512355	0.293672	0.617496	5.12156	4.90856	5.33455	5.21407	5.10167	5.32648	4.7021	4.50675	4.89746
Hippocampal volume	Anthropometric trait	24	24	NA	17	NA	NA	0.55	NA	NA	0.0001	NA	NA	0.596502	NA	NA	NA	NA	15.3535	12.6568	18.0501	NA	NA	NA
Infant length	Anthropometric trait	15	15	NA	13	NA	NA	0.85	NA	NA	0.0001	NA	NA	0.564308	NA	NA	NA	NA	11.2784	8.69941	13.8574	NA	NA	NA
Longevity	Anthropometric trait	43	42	NA	29	NA	NA	0.33	NA	NA	0.0002	NA	NA	0.489322	NA	NA	NA	NA	16.2367	14.4472	18.0261	NA	NA	NA
Menarche (age at onset)	Anthropometric trait	172	142	25	132	66	0.47	0.51	0.62	0.0005	0.0001	0.0001	0.763557	0.344814	0.762663	7.22268	5.99972	8.44563	7.82955	7.41335	8.24574	5.50199	4.77396	6.23003
Menopause (age at onset)	Anthropometric trait	36	35	NA	28	11	NA	0.87	0.94	NA	0.0001	0.0001	NA	0.471398	0.752783	NA	NA	NA	9.13985	7.11679	11.1629	4.76407	2.60474	6.9234
Obesity-related traits	Anthropometric trait	833	779	269	701	521	0.44	0.32	0.32	0.0001	0.0001	0.0001	0.48806	0.308654	0.625671	4.67446	4.48437	4.86456	4.40339	4.34764	4.45913	4.35834	4.24478	4.4719
Subcutaneous adipose tissue	Anthropometric trait	37	36	NA	23	NA	NA	0.39	NA	NA	0.0002	NA	NA	0.510766	NA	NA	NA	NA	16.1124	14.0839	18.1408	NA	NA	NA
Telomere length	Anthropometric trait	30	27	NA	22	NA	NA	1.15	NA	NA	0.0001	NA	NA	0.615204	NA	NA	NA	NA	4.94926	3.6203	6.27822	NA	NA	NA
Visceral fat	Anthropometric trait	39	39	NA	28	NA	NA	0.38	NA	NA	0.0001	NA	NA	0.4829	NA	NA	NA	NA	15.7881	14.046	17.5303	NA	NA	NA
Waist circumference	Anthropometric trait	24	24	NA	17	NA	NA	0.61	NA	NA	0.0001	NA	NA	0.543838	NA	NA	NA	NA	14.4121	11.6871	17.1371	NA	NA	NA
Waist-hip ratio	Anthropometric trait	22	21	NA	19	NA	NA	0.88	NA	NA	0.0001	NA	NA	0.511024	NA	NA	NA	NA	10.0138	7.05076	12.9769	NA	NA	NA
Weight	Anthropometric trait	33	31	NA	24	12	NA	0.89	1.09	NA	0.0001	0.0001	NA	0.527952	0.786365	NA	NA	NA	9.20141	6.83751	11.5653	3.33327	2.2482	4.41833
Allergic rhinitis	Autoimmune	22	22	NA	27	14	NA	0.56	0.51	NA	0.0001	0.0031	NA	0.512817	0.773729	NA	NA	NA	12.9766	10.4824	15.4708	8.01902	4.27078	11.7673
Ankylosing spondylitis	Autoimmune	25	22	NA	16	NA	NA	0.96	NA	NA	0.0001	NA	NA	0.507357	NA	NA	NA	NA	8.57239	6.92241	10.2224	NA	NA	NA
Asthma	Autoimmune	53	47	NA	45	31	NA	0.87	0.67	NA	0.0001	0.0001	NA	0.39545	0.724882	NA	NA	NA	7.47488	6.36284	8.58693	6.10024	5.12468	7.0758
Atopic dermatitis	Autoimmune	39	34	NA	31	16	NA	0.89	0.6	NA	0.0001	0.0001	NA	0.408737	0.67707	NA	NA	NA	8.23991	6.9395	9.54033	6.76768	4.53644	8.99893
Celiac disease	Autoimmune	65	64	12	60	29	0.26	0.77	0.62	0.1611	0.0001	0.0001	0.493579	0.361157	0.687827	9.31009	6.27382	12.3464	8.15736	7.33309	8.98164	6.21802	5.27672	7.15931
Crohn's disease	Autoimmune	193	143	31	134	91	0.52	0.8	0.74	0.0002	0.0001	0.0001	0.683912	0.293146	0.624117	6.94079	5.97615	7.90542	5.76005	5.42306	6.09704	4.55833	4.17832	4.93834
Graves' disease	Autoimmune	23	23	NA	14	NA	NA	0.92	NA	NA	0.0001	NA	NA	0.533431	NA	NA	NA	NA	9.9768	8.35148	11.6021	NA	NA	NA
IBD	Autoimmune	114	111	39	121	77	0.54	0.77	0.63	0.0001	0.0001	0.0001	0.641254	0.292016	0.602929	NA	NA	NA	NA	NA	NA	NA	NA	NA
Inflammatory skin disease	Autoimmune	88	84	14	81	47	0.25	0.62	0.76	0.1107	0.0001	0.0001	0.695039	0.349555	0.755989	9.00383	6.39682	11.6108	8.31964	7.49333	9.14596	4.51968	3.53513	5.50423
Kawasaki disease	Autoimmune	19	18	NA	15	NA	NA	0.83	NA	NA	0.0001	NA	NA	0.538521	NA	NA	NA	NA	11.6697	8.94969	14.3897	NA	NA	NA
Multiple sclerosis	Autoimmune	162	141	46	135	87	0.54	0.63	0.64	0.0001	0.0001	0.0001	0.639113	0.313084	0.631472	6.62965	5.72769	7.53161	6.94186	6.5805	7.30323	5.43183	4.94754	5.91612
Psoriasis	Autoimmune	47	39	NA	38	25	NA	0.83	0.78	NA	0.0001	0.0001	0.72943	0.422604	0.715494	NA	NA	NA	8.27983	6.99813	9.56154	4.97194	3.85907	6.08481
Rheumatoid arthritis	Autoimmune	183	136	26	121	69	0.53	0.89	0.86	0.0001	0.0001	0.0001	0.76437	0.314285	0.666736	6.76698	5.54977	7.98419	5.40314	5.02563	5.78065	3.78368	3.43341	4.13395
SLE	Autoimmune	90	71	16	83	50	0.42	0.88	0.8	0.0375	0.0001	0.0001	0.729324	0.34187	0.658556	NA	NA	NA	NA	NA	NA	NA	NA	NA
Systemic sclerosis	Autoimmune	18	16	NA	19	18	NA	0.98	0.79	NA	0.0001	0.0001	NA	0.454479	0.546104	NA	NA	NA	8.85992	7.49062	10.2292	5.68434	4.72861	6.64007
Type 1 diabetes	Autoimmune	78	72	NA	68	42	NA	0.89	0.75	NA	0.0001	0.0001	NA	0.319282	0.69918	NA	NA	NA	6.05767	5.47262	6.64272	4.86504	4.11976	5.61032
Ulcerative colitis	Autoimmune	127	106	12	92	56	0.34	0.8	0.67	0.0846	0.0001	0.0001	0.709744	0.316653	0.626648	7.84044	5.53221	10.1487	6.90588	6.35841	7.45335	5.49887	4.95496	6.04278
Vitiligo	Autoimmune	37	35	NA	30	NA	NA	0.87	NA	NA	0.0001	NA	NA	0.444815	NA	NA	NA	NA	8.3093	6.85724	9.76135	6.49348	4.0007	8.98626
Acute lymphoblastic leukemia (childhood)	Cancer	46	40	NA	29	NA	NA	0.45	NA	NA	0.0001	NA	NA	0.457162	NA	NA	NA	NA	14.7497	13.1804	16.3191	NA	NA	NA
Basal cell carcinoma	Cancer	17	17	NA	12	NA	NA	0.59	NA	NA	0.0001	NA	NA	0.450738	NA	NA	NA	NA	16.2664	10.4696	22.0631	NA	NA	NA
Bladder cancer	Cancer	21	18	NA	15	NA	NA	0.98	NA	NA	0.0001	NA	NA	0.631364	NA	NA	NA	NA	9.35475	6.82886	11.8806	NA	NA	NA
Breast cancer	Cancer	149	109	18	86	40	0.52	0.72	0.61	0.0047	0.0001	0.0001	0.655484	0.258537	0.668063	7.42453	6.01916	8.82991	7.83002	7.30503	8.35502	6.31839	5.5283	7.10849
Chronic lymphocytic leukemia	Cancer	40	35	NA	35	19	NA	0.64	0.74	NA	0.0001	0.0001	NA	0.441792	0.719283	NA	NA	NA	11.2234	9.68948	12.7573	5.98252	4.41141	7.55362
Colorectal cancer	Cancer	69	59	11	48	20	0.41	0.62	0.6	0.0677	0.0001	0.0001	0.642117	0.342014	0.739644	8.53754	6.14245	10.9326	10.3498	9.28733	11.4123	6.62218	4.62912	8.61525
Epithelial ovarian cancer	Cancer	22	22	NA	17	NA	NA	0.53	NA	NA	0.0002	NA	NA	0.556293	NA	NA	NA	NA	15.8837	13.3632	18.4043	NA	NA	NA
Hodgkin's lymphoma	Cancer	16	14	NA	11	NA	NA	0.59	NA	NA	0.0004	NA	NA	0.410674	NA	NA	NA	NA	17.1714	14.5712	19.7717	NA	NA	NA
Lung cancer	Cancer	27	24	NA	25	NA	NA	0.65	NA	NA	0.0001	NA	NA	0.459141	NA	NA	NA	NA	11.5793	9.45302	13.7056	NA	NA	NA
Melanoma	Cancer	23	21	NA	11	NA	NA	0.88	NA	NA	0.0001	NA	NA	0.493155	NA	NA	NA	NA	11.7099	9.04228	14.3776	NA	NA	NA
Multiple myeloma (IgH translocation)	Cancer	23	21	NA	12	NA	NA	0.28	NA	NA	0.0342	NA	NA	0.555336	NA	NA	NA	NA	21.357	16.84	25.8741	NA	NA	NA
Non-small cell lung cancer	Cancer	17	17	NA	12	NA	NA	0.94	NA	NA	0.0001	NA	NA	0.688818	NA	NA	NA	NA	10.8747	7.37054	14.3789	NA	NA	NA
Pancreatic cancer	Cancer	48	44	NA	34	14	NA	0.78	0.74	NA	0.0001	0.0001	NA	0.482369	0.815027	NA	NA	NA	9.59393	8.04367	11.1442	6.01267	3.84005	8.18528
Prostate cancer	Cancer	131	109	18	94	38	0.54	0.77	0.73	0.0029	0.0001	0.0001	0.78076	0.320516	0.735446	7.32343	5.95829	8.68858	6.9877	6.31692	7.65847	5.06205	4.04694	6.07716
Testicular germ cell tumor	Cancer	21	20	NA	14	11	NA	0.92	0.92	NA	0.0001	0.0001	NA	0.487266	0.727269	NA	NA	NA	9.44871	7.25843	11.639	5.06706	2.79411	7.34002
Atrial fibrillation	Cardiovascular disease	20	15	NA	13	NA	NA	0.9	NA	NA	0.0001	NA	NA	0.549628	NA	NA	NA	NA	10.2029	7.86599	12.5398	NA	NA	NA
Coronary artery disease	Cardiovascular disease	26	26	NA	22	12	NA	0.94	0.83	NA	0.0001	0.0001	NA	0.510044	0.75027	NA	NA	NA	8.22877	6.50348	9.95406	5.73526	3.46979	8.00072
Coronary heart disease	Cardiovascular disease	100	83	13	74	47	0.38	0.78	0.62	0.0436	0.0001	0.0001	0.615327	0.286953	0.681494	8.36109	5.54567	11.1765	7.63715	6.85343	8.42087	5.82479	4.81131	6.83827
Heart failure	Cardiovascular disease	17	17	NA	12	NA	NA	0.47	NA	NA	0.0009	NA	NA	0.609397	NA	NA	NA	NA	18.4585	14.8922	22.0248	NA	NA	NA
Hypertension	Cardiovascular disease	62	51	NA	40	17	NA	0.53	0.53	NA	0.0001	0.0002	NA	0.407671	0.811949	NA	NA	NA	12.2035	10.7419	13.6652	7.63263	6.01433	9.25092
Sudden cardiac arrest	Cardiovascular disease	50	50	NA	43	NA	NA	0.37	NA	NA	0.0001	NA	NA	0.373665	NA	NA	NA	NA	13.7368	12.4195	15.0542	NA	NA	NA
Venous thromboembolism	Cardiovascular disease	26	17	NA	13	NA	NA	0.87	NA	NA	0.0001	NA	NA	0.584022	NA	NA	NA	NA	11.1219	8.71575	13.5281	NA	NA	NA
Blood pressure	Cardiovascular trait	90	83	NA	70	36	NA	0.74	0.78	NA	0.0001	0.0001	NA	0.32884	0.803928	NA	NA	NA	8.09087	7.33984	8.8419	4.96841	3.92388	6.01294
Diastolic blood pressure	Cardiovascular trait	44	37	NA	34	18	NA	0.89	0.89	NA	0.0001	0.0001	NA	0.423085	0.814331	NA	NA	NA	8.02047	6.75753	9.28341	4.19885	2.6067	5.791
Electrocardiographic traits	Cardiovascular trait	27	23	NA	17	14	NA	0.9	0.86	NA	0.0001	0.0001	NA	0.474329	0.704673	NA	NA	NA	10.0234	8.09792	11.9488	4.9456	3.41317	6.47803
Heart rate	Cardiovascular trait	37	37	NA	32	12	NA	0.7	0.47	NA	0.0001	0.0098	NA	0.405902	0.694443	NA	NA	NA	10.842	8.9482	12.7359	8.33092	5.58088	11.081
Mean corpuscular hemoglobin	Cardiovascular trait	30	22	NA	19	13	NA	0.66	0.58	NA	0.0001	0.0019	NA	0.425053	0.675213	NA	NA	NA	13.3569	11.2945	15.4194	7.64207	5.78702	9.49713
Mean corpuscular volume	Cardiovascular trait	38	29	NA	26	13	NA	0.54	0.66	NA	0.0001	0.0004	NA	0.432224	0.73331	NA	NA	NA	13.2366	11.388	15.0852	6.66237	4.90673	8.41802
Mean platelet volume	Cardiovascular trait	53	43	NA	39	21	NA	0.74	0.58	NA	0.0001	0.0001	NA	0.410566	0.771412	NA	NA	NA	9.43781	7.9853	10.8903	6.98378	5.40171	8.56586
Neutrophil count	Cardiovascular trait	26	25	NA	19	NA	NA	0.39	NA	NA	0.0004	NA	NA	0.486521	NA	NA	NA	NA	17.8161	15.7354	19.8968	NA	NA	NA
Platelet counts	Cardiovascular trait	77	68	NA	68	41	NA	0.63	0.51	NA	0.0001	0.0001	NA	0.315335	0.71681	NA	NA	NA	8.83993	8.04853	9.63132	6.99521	5.81369	8.17673
PR interval	Cardiovascular trait	34	21	NA	15	NA	NA	0.73	NA	NA	0.0001	NA	NA	0.459997	NA	NA	NA	NA	13.6058	10.5904	16.6212	NA	NA	NA
QT interval	Cardiovascular trait	145	103	22	91	47	0.6	0.62	0.73	0.0003	0.0001	0.0001	0.699262	0.281468	0.746213	6.67519	5.08832	8.26207	8.21655	7.5072	8.92591	4.91892	3.89199	5.94584
Red blood cell traits	Cardiovascular trait	45	45	13	48	15	0.51	0.54	0.49	0.017	0.0001	0.0044	0.691537	0.355233	0.769097	7.74277	4.61845	10.8671	11.5446	10.4967	12.5924	8.00627	6.45985	9.55269
Resting heart rate	Cardiovascular trait	13	12	NA	11	NA	NA	0.65	NA	NA	0.0001	NA	NA	0.527027	NA	NA	NA	NA	16.3449	11.0795	21.6103	NA	NA	NA
Systolic blood pressure	Cardiovascular trait	44	37	NA	35	21	NA	0.86	0.7	NA	0.0001	0.0001	NA	0.416207	0.811958	NA	NA	NA	8.23206	6.99229	9.47183	6.09828	4.46566	7.7309
White blood cell count	Cardiovascular trait	25	19	NA	16	13	NA	0.54	0.25	NA	0.0001	0.0852	NA	0.48243	0.740636	NA	NA	NA	15.5184	12.5854	18.4515	10.1531	7.94681	12.3593
Corneal astigmatism	Eye disease	30	30	NA	21	12	NA	0.31	0.35	NA	0.0012	0.0409	NA	0.513914	0.796164	NA	NA	NA	18.1627	15.9043	20.4211	9.39095	7.61432	11.1676
Macular degeneration	Eye disease	66	48	NA	39	28	NA	0.84	0.82	NA	0.0001	0.0001	NA	0.34462	0.708044	NA	NA	NA	NA	NA	NA	NA	NA	NA
Myopia (pathological)	Eye disease	78	73	11	64	28	0.33	0.4	0.47	0.1955	0.0001	0.0001	0.634633	0.358317	0.794307	9.56447	6.02439	13.1046	11.9138	11.2231	12.6045	8.0364	6.53527	9.53752
Refractive error	Eye disease	29	27	NA	22	12	NA	0.97	1.01	NA	0.0001	0.0001	NA	0.475224	0.789154	NA	NA	NA	7.39269	6.09811	8.68726	3.97253	2.26748	5.67758
Vertical cup-disc ratio	Eye disease	26	24	NA	16	NA	NA	0.63	NA	NA	0.0001	NA	NA	0.452523	NA	NA	NA	NA	13.5642	11.9141	15.2143	NA	NA	NA
Axial length	Eye trait	21	21	NA	18	NA	NA	0.53	NA	NA	0.0001	NA	NA	0.540004	NA	NA	NA	NA	15.4303	12.8105	18.05	NA	NA	NA
Corneal curvature	Eye trait	18	17	NA	12	NA	NA	0.39	NA	NA	0.0034	NA	NA	0.491674	NA	NA	NA	NA	19.7749	17.6595	21.8902	NA	NA	NA
Corneal structure	Eye trait	26	26	NA	27	17	NA	1.04	1.05	NA	0.0001	0.0001	NA	0.434158	0.788769	NA	NA	NA	6.54161	4.97064	8.11258	3.18986	1.66747	4.71226
Intraocular pressure	Eye trait	69	22	NA	18	NA	NA	0.87	NA	NA	0.0001	NA	NA	0.556358	NA	NA	NA	NA	9.72455	7.1213	12.3278	NA	NA	NA
Optic cup area	Eye trait	24	23	NA	15	NA	NA	0.79	NA	NA	0.0001	NA	NA	0.478161	NA	NA	NA	NA	11.3297	9.18312	13.4762	NA	NA	NA
Cognitive function	Intelligence	59	59	NA	52	13	NA	0.39	0.46	NA	0.0001	0.0054	0.761106	0.357797	0.791133	NA	NA	NA	12.6121	11.5194	13.7048	8.30121	5.48708	11.1153
Educational attainment	Intelligence	70	68	11	55	18	0.18	0.43	0.35	0.2959	0.0001	0.0112	0.56571	0.34504	0.812295	10.1592	5.42602	14.8923	11.9225	11.0962	12.7487	9.08583	7.37177	10.7999
Personality dimensions	Intelligence	21	21	NA	15	NA	NA	0.44	NA	NA	0.0003	NA	NA	0.497758	NA	NA	NA	NA	17.9392	14.8825	20.9959	NA	NA	NA
Verbal declarative memory	Intelligence	31	29	NA	12	NA	NA	0.32	NA	NA	0.0124	NA	NA	0.589461	NA	NA	NA	NA	20.557	16.5306	24.5833	NA	NA	NA
Diabetic retinopathy	Metabolic disease	28	27	NA	20	NA	NA	0.69	NA	NA	0.0001	NA	NA	0.532155	NA	NA	NA	NA	12.3106	9.24714	15.3741	NA	NA	NA
Metabolic syndrome	Metabolic disease	47	42	NA	36	22	NA	0.84	0.8	NA	0.0001	0.0001	NA	0.423602	0.765737	NA	NA	NA	8.52931	7.10643	9.95219	4.81649	4.11692	5.51606
Obesity	Metabolic disease	28	26	NA	51	28	NA	0.86	1.01	NA	0.0001	0.0001	NA	0.383398	0.71754	NA	NA	NA	7.22406	6.31258	8.13554	3.13581	2.26754	4.00409
Type 2 diabetes	Metabolic disease	228	174	31	158	114	0.47	0.91	0.91	0.0005	0.0001	0.0001	0.751701	0.308856	0.690172	7.29404	6.20686	8.38122	4.66333	4.30866	5.018	3.18962	2.75943	3.61981
Blood metabolite levels	Metabolic trait	183	152	25	147	106	0.81	0.81	0.87	0.0001	0.0001	0.0001	0.737848	0.322501	0.724566	4.97566	3.68564	6.26567	5.53359	5.14815	5.91902	3.55274	3.17801	3.92748
Cardiovascular disease risk factors	Metabolic trait	21	20	NA	20	14	NA	0.79	0.79	NA	0.0001	0.0001	NA	0.454862	0.680029	NA	NA	NA	10.7373	8.71809	12.7565	5.40494	4.24493	6.56496
Cholesterol, total	Metabolic trait	91	82	13	90	52	1.01	0.84	0.86	0.0001	0.0001	0.0001	0.73012	0.328343	0.750757	NA	NA	NA	NA	NA	NA	NA	NA	NA
Fasting glucose-related traits	Metabolic trait	17	17	NA	16	14	NA	1.03	0.99	NA	0.0001	0.0001	NA	0.466845	0.642627	NA	NA	NA	7.9756	6.39244	9.55877	3.89103	2.82526	4.95679
Fasting plasma glucose	Metabolic trait	26	24	NA	18	12	NA	0.9	0.99	NA	0.0001	0.0001	NA	0.498036	0.723215	NA	NA	NA	9.91308	7.75119	12.075	4.17264	3.06717	5.2781
HDL cholesterol	Metabolic trait	152	114	23	114	61	0.53	0.8	0.85	0.0004	0.0001	0.0001	0.757625	0.300195	0.689913	7.0036	5.69076	8.31644	6.42398	5.92986	6.91809	3.8012	3.22028	4.38212
LDL cholesterol	Metabolic trait	113	94	22	99	59	0.6	0.77	0.82	0.0005	0.0001	0.0001	0.658194	0.296807	0.692475	6.77921	4.59197	8.96645	6.62168	6.08408	7.15928	4.01869	3.38859	4.6488
Metabolite levels (Pyroglutamine)	Metabolic trait	23	23	NA	15	NA	NA	0.24	NA	NA	0.0355	NA	NA	0.584002	NA	NA	NA	NA	21.169	17.7498	24.5882	NA	NA	NA
Phospholipid levels (plasma)	Metabolic trait	61	52	NA	38	20	NA	0.75	0.75	NA	0.0001	0.0001	NA	0.485983	0.837877	NA	NA	NA	9.28199	7.95798	10.606	5.66446	4.22584	7.10309
Triglycerides	Metabolic trait	103	68	NA	61	29	NA	0.86	0.85	NA	0.0001	0.0001	0.807219	0.336844	0.719743	NA	NA	NA	7.10121	6.2353	7.96711	4.29209	3.27214	5.31204
Alzheimer's disease	Neurologic	56	49	NA	37	20	NA	0.79	0.88	NA	0.0001	0.0001	NA	0.474005	0.792943	NA	NA	NA	9.08908	7.80152	10.3766	4.56453	3.53423	5.59482
Amyotrophic lateral sclerosis	Neurologic	59	55	NA	41	12	NA	0.31	0.61	NA	0.0001	0.001	NA	0.436603	0.823088	NA	NA	NA	14.5362	13.1054	15.967	7.38566	5.43367	9.33766
Hippocampal atrophy	Neurologic	34	34	NA	23	NA	NA	0.34	NA	NA	0.0002	NA	NA	0.549466	NA	NA	NA	NA	17.2657	14.9339	19.5975	NA	NA	NA
Migraine	Neurologic	70	67	NA	58	23	NA	0.51	0.54	NA	0.0001	0.0001	NA	0.339857	0.749335	NA	NA	NA	10.869	9.81056	11.9274	6.77113	5.24699	8.29526
Migraine with aura	Neurologic	23	23	NA	14	NA	NA	0.13	NA	NA	0.1603	NA	NA	0.579404	NA	NA	NA	NA	22.95	18.2207	27.6793	NA	NA	NA
Migraine without aura	Neurologic	32	31	NA	28	NA	NA	0.55	NA	NA	0.0001	NA	NA	0.464649	NA	NA	NA	NA	13.5137	11.3583	15.6691	NA	NA	NA
Parkinson's disease	Neurologic	98	74	NA	69	45	NA	0.82	0.84	NA	0.0001	0.0001	NA	0.321684	0.75954	NA	NA	NA	6.99958	6.23779	7.76136	3.98322	3.25866	4.70777
ADHD	Psychiatric	75	75	NA	66	19	NA	0.45	0.55	NA	0.0001	0.0001	NA	0.373032	0.817468	NA	NA	NA	NA	NA	NA	NA	NA	NA
Alcohol dependence	Psychiatric	29	28	NA	25	12	NA	0.71	0.82	NA	0.0001	0.0001	NA	0.483472	0.798865	NA	NA	NA	10.5224	8.28866	12.7562	5.55263	4.07676	7.02851
Anorexia nervosa	Psychiatric	15	15	NA	16	NA	NA	0.67	NA	NA	0.0001	NA	NA	0.549316	NA	NA	NA	NA	13.4133	9.84173	16.9849	NA	NA	NA
Anxiety disorder	Psychiatric	15	14	NA	11	NA	NA	0.4	NA	NA	0.0096	NA	NA	0.629102	NA	NA	NA	NA	20.2823	15.1889	25.3756	NA	NA	NA
Autism	Psychiatric	25	18	NA	14	NA	NA	0.62	NA	NA	0.0001	NA	NA	0.56585	NA	NA	NA	NA	14.6175	11.4239	17.8111	NA	NA	NA
Bipolar disorder	Psychiatric	127	106	15	86	28	0.66	0.5	0.76	0.0014	0.0001	0.0001	0.782285	0.320459	0.791702	6.85202	5.07483	8.62921	9.41882	8.61289	10.2247	5.20475	3.89954	6.50995
Major depressive disorder	Psychiatric	77	76	NA	64	14	NA	0.33	0.33	NA	0.0001	0.0348	NA	0.366261	0.795637	NA	NA	NA	12.5806	11.8008	13.3604	9.37262	6.96972	11.7755
Panic disorder	Psychiatric	17	17	NA	11	NA	NA	0.7	NA	NA	0.0001	NA	NA	0.628575	NA	NA	NA	NA	15.4358	10.192	20.6797	NA	NA	NA
Post-traumatic stress disorder	Psychiatric	24	24	NA	18	NA	NA	0.42	NA	NA	0.0001	NA	NA	0.522735	NA	NA	NA	NA	16.9064	14.7155	19.0973	NA	NA	NA
Schizophrenia	Psychiatric	233	199	42	185	108	0.42	0.55	0.52	0.0001	0.0001	0.0001	0.668202	0.334045	0.707229	7.04179	6.02878	8.0548	6.55707	6.26573	6.84841	5.77873	5.24219	6.31526
Smoking behavior	Psychiatric	41	39	NA	31	13	NA	0.72	0.87	NA	0.0001	0.0001	NA	0.482901	0.812788	NA	NA	NA	10.5151	8.82489	12.2054	5.05958	2.93071	7.18845
