# Supplementary material for: A method for estimating coherence of molecular mechanisms in major human disease and traits
Source: BMC Bioinformatics. 2020 Oct 21;21:473. doi: 10.1186/s12859-020-03821-x (PMC7579960; doi:10.1186/s12859-020-03821-x)
Supplement: Supplementary file 10 — Additional file 10: Bonferroni-corrected Wilcoxon p values comparing the internal and external degree distributions of phenotype-specific networks having high (> 0.85) and low (< 0.58) normalized coherence. Each sheet corresponds to the type of degree distribution (internal and external), and the type of PPI database (STRING and STRINGfilt). [file 12859_2020_3821_MOESM10_ESM.xlsx]

## Sheet: STRING_internal
Coherence	High	Low
Low	0.0676131
Random	2.22272e-24	1.03038e-17

## Sheet: STRINGfilt_internal
Coherence	High	Low
Low	0.000635554
Random	6.98679e-13	1.28899e-37

## Sheet: STIRNG_external
Coherence	High	Low
Low	0.00499538
Random	2.27076e-08	0.00212478

## Sheet: STIRNGfilt_external
Coherence	High	Low
Low	0.00236799
Random	1.29676e-11	9.71209e-24
